# Supplementary material for: Comparative Study of Cytotoxic and Membranotropic Properties of Betulinic Acid-F16 Conjugate on Breast Adenocarcinoma Cells (MCF-7) and Primary Human Fibroblasts
Source: Biomedicines. 2022 Nov 11;10(11):2903. doi: 10.3390/biomedicines10112903 (PMC9687851; doi:10.3390/biomedicines10112903)
Supplement: Supplementary file 1 [file biomedicines-10-02903-s001.zip]

Archive with 1 entries (1 files):
- biomedicines-1973248-supplementary.pdf
